# Supplementary material for: RNA-Binding Protein MEX3A Interacting with DVL3 Stabilizes Wnt/β-Catenin Signaling in Endometrial Carcinoma
Source: Int J Mol Sci. 2022 Dec 29;24(1):592. doi: 10.3390/ijms24010592 (PMC9820120; doi:10.3390/ijms24010592)
Supplement: Supplementary file 1 [file ijms-24-00592-s001.zip]

Archive with 1 entries (1 files):
- ijms-2044138-supplementary.pdf
